# Supplementary material for: Considerations for modelling a broad food tax in the Philippines and other low-income and middle-income countries
Source: BMJ Glob Health. 2023 Oct 9;8(Suppl 8):e012068. doi: 10.1136/bmjgh-2023-012068 (PMC10565299; doi:10.1136/bmjgh-2023-012068)
Supplement: Supplementary data [file bmjgh-2023-012068supp001.xlsx]

## Sheet: Sheet1
Supplement Table A: National Food Taxes That Use Thresholds
Countries with food taxes in place that define taxable foods based on nutrient or energy thresholds; does not include taxes on beverages, a food type (e.g., confectionary) or a commodity (e.g., sugar)
Country	Type of Tax	Tax Rate	Nutrients Addressed	Taxable Products
Ethiopia [1]	Excise: ad valorem	0.5	Sat fat + trans fat	Margarine
	Excise: ad valorem	0.4	Sat fat + trans fat	Hydrogenated fats and oils
	Excise: ad valorem	0.3	Sat fat	Non-hydrogenated fats and oils
	Excise: ad valorem	0.3	Sugar	Confectionary, gum
Hungary [2]	Excise: specific	*	Sugar	Confectionary, ic cream, cocoa powder, jam
		*	Sodium	Salty snacks, condiments, instant soup (some exemptions for condiments and soup)
Mexico [3]	Excise: ad valorem	0.08	Energy**	Snacks, confectionary, pudding, marmalade, peanut butter and cereals (exemptions include meat, produce, bread, tortillas, oil and milk)
* Tax amount per litre/kg varies by food category
** Mexico tax is based on energy (kcal) per 100 grams of food, not a nutrient threshold
[1] World Health Organization Global Database on the Implementation of Nutrition Action (GINA). Ethiopia. https://extranet.who.int/nutrition/gina/en/node/40429
[2] Bíró, A. Did the junk food tax make the Hungarians eat healthier? Food Policy. 2015 54:107-115. ISSN 0306-9192, https://doi.org/10.1016/j.foodpol.2015.05.003.
[3] Hernández-F M, Batis C, et al. Reduction in purchases of energy-dense nutrient-poor foods in Mexico associated with the introduction of a tax in 2014. Prev Med. 2019 Jan;118:16-22. doi: 10.1016/j.ypmed.2018.09.019. Epub 2018 Oct 1. PMID: 30287330; PMCID: PMC6322966.
