# Supplementary material for: Considerations for modelling a broad food tax in the Philippines and other low-income and middle-income countries
Source: BMJ Glob Health. 2023 Oct 9;8(Suppl 8):e012068. doi: 10.1136/bmjgh-2023-012068 (PMC10565299; doi:10.1136/bmjgh-2023-012068)
Supplement: Supplementary data [file bmjgh-2023-012068supp002.xlsx]

## Sheet: Sheet1
Supplement Table B: WHO Nutrient Profile Model for the Western Pacific Region
Adapted from WHO Western Pacific Region Nutrient Profile Model: a tool to protect children from food marketing, Table pages 14-17 https://www.who.int/publications/i/item/9789290617853
		Marketing prohibited if exceeds per 100 gram*
Category	Description	Total fat (g)	Saturated fat (g)	Total sugars (g)	Added sugars (g)	NSS (non sugar sweetener)	Sodium (g)	Energy (kcal)
1	Chocolate and sugar confectionery, energy bars, and sweet toppings and desserts**	Not permitted
2	Cakes, sweet biscuits and pastries, other sweet bakery products, dry mixes for making such**	No permitted
3	Savoury snacks				0		0.04
4	Beverages
	a) Juices			5		0
	b) Milk drinks	4			0	0
	c) Energy drinks, tea and coffee**	Not permitted
	d) Other beverages				0	0
5	Edible ices	4		10		0	0.08
6	Breakfast cereals	10		15		0	0.64
7	Yogurts, sour milk, cream, other similar foods	4		10		0	0.08
8	Cheese	20					0.52
9	Ready-made and convenience foods and composite dishes	10	4	10			0.4	225
10	Butter and other fats and oils		20		0	0	0.56
11	Bread, bread products and crisp breads	10		10			0.48
12	Fresh or dried noodles, pasta, rice and grains	10		10			0.48
13	Fresh and frozen meat, poultry, fish and similar	20
14	Processed meat, poultry, fish and similar	20					0.68
15	Fresh and frozen fruit, vegetables and legumes***	20					0.68
16	Processed fruit, vegetables and legumes	5		10	0		0.4
17	Products made from soya	12		10	0		0.4
18	Sauces, dips and dressings	10			0		0.4
* Marketing is prohibited if a product contains >1% of total energy in the form of industrially produced trans-fatty acids or if the product contains >.5% of total energy in the form of alcohol.
** Marketing to children is not permitted for these categories, no thresholds are provided.
*** Marketing is always permitted for Category 15 - fresh and frozen fruit, vegetables and legumes.
